# Supplementary material for: Polyphosphate drives bacterial heterochromatin formation
Source: Sci Adv. 2021 Dec 22;7(52):eabk0233. doi: 10.1126/sciadv.abk0233 (PMC10954037; doi:10.1126/sciadv.abk0233)
Supplement: Supplementary file 2 — Movies S1 to S7 [file sciadv.abk0233_movies_s1_to_s7.zip]

Archive with 7 entries (7 files):
- sciadv.abk0233_movie_s1.avi
- sciadv.abk0233_movie_s2.avi
- sciadv.abk0233_movie_s3.avi
- sciadv.abk0233_movie_s4.avi
- sciadv.abk0233_movie_s5.avi
- sciadv.abk0233_movie_s6.avi
- sciadv.abk0233_movie_s7.avi
