# Supplementary material for: Polyphosphate drives bacterial heterochromatin formation
Source: Sci Adv. 2021 Dec 22;7(52):eabk0233. doi: 10.1126/sciadv.abk0233 (PMC10954037; doi:10.1126/sciadv.abk0233)
Supplement: Supplementary file 3 — Data S1 and S2 [file sciadv.abk0233_data_s1_and_s2.zip]

Archive with 2 entries (2 files):
- sciadv.abk0233_data_s1.bed
- sciadv.abk0233_data_s2.bed
