# Supplementary material for: Polyphosphate drives bacterial heterochromatin formation
Source: Sci Adv. 2021 Dec 22;7(52):eabk0233. doi: 10.1126/sciadv.abk0233 (PMC10954037; doi:10.1126/sciadv.abk0233)
Supplement: Supplementary file 3 — Data S1 and S2 [file sciadv.abk0233_data_s1_and_s2.zip › sciadv.abk0233_data_s1.bed]

E_coli_genome	263328	263669	ykfI
E_coli_genome	264256	264732	ykfG
E_coli_genome	264748	265206	yafX
E_coli_genome	265304	265543	ykfF
E_coli_genome	265620	266087	ykfB
E_coli_genome	266110	266553	yafY
E_coli_genome	267184	268005	yafZ
E_coli_genome	268097	268960	ykfA
E_coli_genome	270242	270646	insN-1
E_coli_genome	271830	272255	insO-1
E_coli_genome	272847	273992	ykfC
E_coli_genome	274101	275117	insH-1
E_coli_genome	277756	278802	afuC
E_coli_genome	280385	280735	yagB
E_coli_genome	280829	281983	yagA
E_coli_genome	282278	283186	yagE
E_coli_genome	283201	285168	yagF
E_coli_genome	286789	288399	yagH
E_coli_genome	288404	289162	yagI
E_coli_genome	291500	292231	yagJ
E_coli_genome	292322	292948	yagK
E_coli_genome	293220	293918	yagL
E_coli_genome	293945	294799	yagM
E_coli_genome	295139	295579	yagN
E_coli_genome	295696	297096	intF
E_coli_genome	564815	565978	intD
E_coli_genome	566098	566361	ybcC
E_coli_genome	566451	566687	ybcD
E_coli_genome	566833	567141	insE-3
E_coli_genome	568062	568247	renD
E_coli_genome	568902	570428	ybcK
E_coli_genome	570893	571444	ybcL
E_coli_genome	571454	572251	ybcM
E_coli_genome	572368	572469	ylcH
E_coli_genome	572466	572921	ybcN
E_coli_genome	572921	573091	ninE
E_coli_genome	573084	573374	ybcO
E_coli_genome	573730	573870	ylcG
E_coli_genome	573956	574339	ybcQ
E_coli_genome	574737	575753	insH-2
E_coli_genome	575758	576825	nmpC
E_coli_genome	577398	577613	essD
E_coli_genome	577613	578110	rrrD
E_coli_genome	578107	578568	rzpD
E_coli_genome	578327	578509	rzoD
E_coli_genome	579184	579594	ybcV
E_coli_genome	579880	580086	ybcW
E_coli_genome	580834	581379	nohB
E_coli_genome	581534	582097	tfaD
E_coli_genome	582152	582736	ybcY
E_coli_genome	582875	583060	tfaX
E_coli_genome	1196867	1197532	ymfD
E_coli_genome	1197533	1198237	ymfE
E_coli_genome	1198695	1199588	lit
E_coli_genome	1199679	1200806	intE
E_coli_genome	1200787	1201032	xisE
E_coli_genome	1201069	1201380	ymfH
E_coli_genome	1201497	1201838	ymfI
E_coli_genome	1201776	1202084	ymfJ
E_coli_genome	1202259	1202933	ymfK
E_coli_genome	1203024	1203224	ymfT
E_coli_genome	1203256	1203825	ymfL
E_coli_genome	1203822	1204160	ymfM
E_coli_genome	1204170	1205537	ymfN
E_coli_genome	1205549	1205731	ymfR
E_coli_genome	1205731	1206204	ymfO
E_coli_genome	1206260	1206922	ymfP
E_coli_genome	1206913	1207497	ymfQ
E_coli_genome	1207501	1208130	ycfK
E_coli_genome	1208132	1208545	ymfS
E_coli_genome	1208517	1209119	tfaE
E_coli_genome	1209119	1209655	stfE
E_coli_genome	1209685	1210239	pinE
E_coli_genome	1412000	1413235	intR
E_coli_genome	1413237	1413452	ydaQ
E_coli_genome	1413531	1413740	rcbA
E_coli_genome	1417488	1417763	racC
E_coli_genome	1417838	1418008	ydaE
E_coli_genome	1418008	1418229	kilR
E_coli_genome	1418671	1419159	sieB
E_coli_genome	1419156	1419311	ydaF
E_coli_genome	1419322	1419456	ydaG
E_coli_genome	1419765	1420241	racR
E_coli_genome	1420365	1420661	ydaS
E_coli_genome	1420684	1421106	ydaT
E_coli_genome	1421119	1421976	ydaU
E_coli_genome	1421983	1422729	ydaV
E_coli_genome	1422752	1423312	ydaW
E_coli_genome	1423345	1423644	rzpR
E_coli_genome	1423400	1423585	rzoR
E_coli_genome	1425377	1425640	ynaK
E_coli_genome	1425621	1425980	ydaY
E_coli_genome	1426454	1427482	ynaA
E_coli_genome	1427458	1427613	lomR_1
E_coli_genome	1427746	1428726	insH-5
E_coli_genome	1428814	1428984	lomR_2
E_coli_genome	1432411	1432986	tfaR
E_coli_genome	1433084	1433674	pinR
E_coli_genome	1433991	1434224	ynaE
E_coli_genome	1633072	1633305	ydfK
E_coli_genome	1633622	1634212	pinQ
E_coli_genome	1634310	1634885	tfaQ
E_coli_genome	1634885	1635847	ydfN
E_coli_genome	1635798	1636367	nohA
E_coli_genome	1636756	1636989	ynfO
E_coli_genome	1637047	1637457	ydfO
E_coli_genome	1637609	1637782	gnsB
E_coli_genome	1637954	1638109	ynfN
E_coli_genome	1638455	1638667	cspI
E_coli_genome	1639030	1639527	ydfP
E_coli_genome	1639524	1640057	rrrQ
E_coli_genome	1640054	1640365	ydfR
E_coli_genome	1640370	1640585	essQ
E_coli_genome	1641339	1641554	cspB
E_coli_genome	1641855	1642067	cspF
E_coli_genome	1642489	1643241	ydfT
E_coli_genome	1643255	1644304	ydfU
E_coli_genome	1644651	1644902	rem
E_coli_genome	1645119	1645274	hokD
E_coli_genome	1645346	1645633	relE
E_coli_genome	1645633	1645872	relB
E_coli_genome	1645897	1646202	ydfV
E_coli_genome	1646405	1646737	flxA
E_coli_genome	1647174	1647323	ydfW
E_coli_genome	1647346	1647636	ydfX
E_coli_genome	1647620	1647850	dicC
E_coli_genome	1648508	1648663	ydfA
E_coli_genome	1648665	1648793	ydfB
E_coli_genome	1648823	1649041	ydfC
E_coli_genome	1649609	1649797	dicB
E_coli_genome	1649794	1649985	ydfD
E_coli_genome	1650078	1650998	ydfE
E_coli_genome	1650881	1651537	insD
E_coli_genome	1651512	1652708	intQ
E_coli_genome	2066305	2067321	insH-6
E_coli_genome	2068635	2069027	yoeA
E_coli_genome	2069815	2070225	insC-3
E_coli_genome	2070786	2071211	yeeP
E_coli_genome	2071539	2074658	flu
E_coli_genome	2074779	2076311	yeeR
E_coli_genome	2076308	2076754	yeeS
E_coli_genome	2076817	2077038	yeeT
E_coli_genome	2077112	2077480	cbeA
E_coli_genome	2077569	2077943	cbtA
E_coli_genome	2077940	2078134	yeeW
E_coli_genome	2167302	2167520	ogrK
E_coli_genome	2466545	2467702	intS
E_coli_genome	2467855	2468217	yfdG
E_coli_genome	2468214	2469134	yfdH
E_coli_genome	2469131	2470462	yfdI
E_coli_genome	2470803	2471105	tfaS
E_coli_genome	2471077	2471517	yfdK
E_coli_genome	2471544	2472062	yfdL
E_coli_genome	2472112	2472387	yfdM
E_coli_genome	2472387	2472881	yfdN
E_coli_genome	2472878	2473246	yfdO
E_coli_genome	2473520	2473966	yfdP
E_coli_genome	2474032	2474856	yfdQ
E_coli_genome	2474984	2475520	yfdR
E_coli_genome	2475511	2475873	yfdS
E_coli_genome	2475873	2476178	yfdT
E_coli_genome	2476310	2476510	torI
E_coli_genome	2558771	2560066	intZ
E_coli_genome	2560257	2560898	yffL
E_coli_genome	2561368	2561613	yffM
E_coli_genome	2561610	2561993	yffN
E_coli_genome	2562111	2562527	yffO
E_coli_genome	2562524	2563117	yffP
E_coli_genome	2563577	2563969	yffQ
E_coli_genome	2563980	2564372	yffR
E_coli_genome	2564493	2565332	yffS
E_coli_genome	2756159	2757400	intA
E_coli_genome	2757644	2758600	yfjH
E_coli_genome	2758644	2758856	alpA
E_coli_genome	2758985	2760394	yfjI
E_coli_genome	2760547	2761173	yfjJ
E_coli_genome	2761351	2763540	yfjK
E_coli_genome	2763537	2765153	yfjL
E_coli_genome	2765513	2765776	yfjM
E_coli_genome	2765918	2766991	rnlA
E_coli_genome	2766984	2767355	rnlB
E_coli_genome	2767710	2768573	yfjP
E_coli_genome	2768665	2769486	yfjQ
E_coli_genome	2769703	2770404	yfjR
E_coli_genome	2770445	2770681	ypjK
E_coli_genome	2770681	2771124	yfjS
E_coli_genome	2771148	2771615	yfjT
E_coli_genome	2771840	2772154	yfjU
E_coli_genome	2772167	2772685	ypjM_3
E_coli_genome	2772836	2773036	ypjM_2
E_coli_genome	2772976	2773158	ypjM_1
E_coli_genome	2773318	2775021	yfjW
E_coli_genome	2775919	2776377	yfjX
E_coli_genome	2776386	2776868	yfjY
E_coli_genome	2776877	2777077	ypjJ
E_coli_genome	2777115	2777432	yfjZ
E_coli_genome	2777453	2777782	ypjF
