# Supplementary material for: Polyphosphate drives bacterial heterochromatin formation
Source: Sci Adv. 2021 Dec 22;7(52):eabk0233. doi: 10.1126/sciadv.abk0233 (PMC10954037; doi:10.1126/sciadv.abk0233)
Supplement: Supplementary file 3 — Data S1 and S2 [file sciadv.abk0233_data_s1_and_s2.zip › sciadv.abk0233_data_s2.bed]

E_coli_genome	0	9865	No_EPOD
E_coli_genome	12400	15070	No_EPOD
E_coli_genome	22645	28050	No_EPOD
E_coli_genome	30070	35665	No_EPOD
E_coli_genome	36730	41635	No_EPOD
E_coli_genome	42690	58075	No_EPOD
E_coli_genome	59835	71165	No_EPOD
E_coli_genome	72200	73680	No_EPOD
E_coli_genome	76360	83235	No_EPOD
E_coli_genome	86235	110600	No_EPOD
E_coli_genome	112535	121060	No_EPOD
E_coli_genome	123260	130780	No_EPOD
E_coli_genome	132060	149790	No_EPOD
E_coli_genome	154500	155560	No_EPOD
E_coli_genome	157490	161200	No_EPOD
E_coli_genome	162695	167095	No_EPOD
E_coli_genome	168510	174420	No_EPOD
E_coli_genome	175805	179010	No_EPOD
E_coli_genome	181145	190975	No_EPOD
E_coli_genome	192035	215745	No_EPOD
E_coli_genome	217175	218600	No_EPOD
E_coli_genome	221055	223075	No_EPOD
E_coli_genome	224710	227125	No_EPOD
E_coli_genome	228695	233820	No_EPOD
E_coli_genome	236075	236380	No_EPOD
E_coli_genome	239530	245270	No_EPOD
E_coli_genome	248115	251205	No_EPOD
E_coli_genome	253620	257525	No_EPOD
E_coli_genome	260455	269820	No_EPOD
E_coli_genome	272145	273800	No_EPOD
E_coli_genome	276540	279180	No_EPOD
E_coli_genome	280330	289765	No_EPOD
E_coli_genome	291690	292985	No_EPOD
E_coli_genome	295355	295385	No_EPOD
E_coli_genome	298265	301990	No_EPOD
E_coli_genome	304070	310395	No_EPOD
E_coli_genome	312570	312760	No_EPOD
E_coli_genome	318955	319160	No_EPOD
E_coli_genome	321920	324275	No_EPOD
E_coli_genome	325660	330475	No_EPOD
E_coli_genome	333815	333865	No_EPOD
E_coli_genome	337100	343520	No_EPOD
E_coli_genome	347235	360800	No_EPOD
E_coli_genome	363535	380445	No_EPOD
E_coli_genome	383235	383470	No_EPOD
E_coli_genome	385455	391530	No_EPOD
E_coli_genome	393015	394285	No_EPOD
E_coli_genome	395740	400800	No_EPOD
E_coli_genome	402500	402775	No_EPOD
E_coli_genome	404035	404805	No_EPOD
E_coli_genome	407410	407865	No_EPOD
E_coli_genome	409205	410950	No_EPOD
E_coli_genome	415690	418405	No_EPOD
E_coli_genome	419585	440715	No_EPOD
E_coli_genome	441890	451530	No_EPOD
E_coli_genome	453700	453940	No_EPOD
E_coli_genome	455065	456045	No_EPOD
E_coli_genome	457410	462965	No_EPOD
E_coli_genome	464575	485395	No_EPOD
E_coli_genome	488325	493190	No_EPOD
E_coli_genome	495315	503190	No_EPOD
E_coli_genome	504405	506480	No_EPOD
E_coli_genome	507920	515630	No_EPOD
E_coli_genome	517205	522055	No_EPOD
E_coli_genome	523575	525945	No_EPOD
E_coli_genome	529800	530600	No_EPOD
E_coli_genome	532685	535510	No_EPOD
E_coli_genome	536700	536995	No_EPOD
E_coli_genome	539355	542775	No_EPOD
E_coli_genome	544280	545950	No_EPOD
E_coli_genome	547110	557680	No_EPOD
E_coli_genome	561100	562080	No_EPOD
E_coli_genome	564895	566635	No_EPOD
E_coli_genome	572530	573610	No_EPOD
E_coli_genome	576085	576575	No_EPOD
E_coli_genome	577815	578300	No_EPOD
E_coli_genome	581190	581625	No_EPOD
E_coli_genome	587765	595315	No_EPOD
E_coli_genome	598325	605140	No_EPOD
E_coli_genome	606880	607095	No_EPOD
E_coli_genome	609955	617695	No_EPOD
E_coli_genome	619420	636275	No_EPOD
E_coli_genome	639915	641795	No_EPOD
E_coli_genome	643110	643895	No_EPOD
E_coli_genome	645345	651415	No_EPOD
E_coli_genome	652575	655825	No_EPOD
E_coli_genome	657990	660910	No_EPOD
E_coli_genome	661980	674440	No_EPOD
E_coli_genome	679970	687745	No_EPOD
E_coli_genome	689255	707600	No_EPOD
E_coli_genome	709225	714925	No_EPOD
E_coli_genome	717140	720095	No_EPOD
E_coli_genome	722055	723755	No_EPOD
E_coli_genome	725105	728480	No_EPOD
E_coli_genome	730410	732160	No_EPOD
E_coli_genome	739215	742355	No_EPOD
E_coli_genome	743385	747115	No_EPOD
E_coli_genome	748450	748535	No_EPOD
E_coli_genome	750030	751470	No_EPOD
E_coli_genome	753395	770135	No_EPOD
E_coli_genome	771515	774150	No_EPOD
E_coli_genome	775655	776240	No_EPOD
E_coli_genome	777495	782145	No_EPOD
E_coli_genome	783195	794120	No_EPOD
E_coli_genome	796560	799390	No_EPOD
E_coli_genome	801005	802555	No_EPOD
E_coli_genome	803930	808965	No_EPOD
E_coli_genome	810100	812770	No_EPOD
E_coli_genome	813815	820445	No_EPOD
E_coli_genome	821755	832155	No_EPOD
E_coli_genome	833600	837070	No_EPOD
E_coli_genome	838815	848600	No_EPOD
E_coli_genome	851520	851915	No_EPOD
E_coli_genome	853735	872375	No_EPOD
E_coli_genome	877195	882025	No_EPOD
E_coli_genome	884030	886905	No_EPOD
E_coli_genome	888360	889355	No_EPOD
E_coli_genome	892290	892690	No_EPOD
E_coli_genome	894675	899370	No_EPOD
E_coli_genome	901265	913730	No_EPOD
E_coli_genome	916565	921875	No_EPOD
E_coli_genome	922950	925320	No_EPOD
E_coli_genome	926390	931485	No_EPOD
E_coli_genome	933990	953935	No_EPOD
E_coli_genome	955430	963435	No_EPOD
E_coli_genome	964570	987925	No_EPOD
E_coli_genome	989680	996065	No_EPOD
E_coli_genome	1000115	1004120	No_EPOD
E_coli_genome	1006375	1017410	No_EPOD
E_coli_genome	1019195	1029220	No_EPOD
E_coli_genome	1030790	1048640	No_EPOD
E_coli_genome	1052750	1063525	No_EPOD
E_coli_genome	1065795	1067260	No_EPOD
E_coli_genome	1068790	1078770	No_EPOD
E_coli_genome	1079920	1080415	No_EPOD
E_coli_genome	1081445	1084295	No_EPOD
E_coli_genome	1089545	1090985	No_EPOD
E_coli_genome	1096955	1100455	No_EPOD
E_coli_genome	1104610	1104940	No_EPOD
E_coli_genome	1106215	1107415	No_EPOD
E_coli_genome	1109370	1114785	No_EPOD
E_coli_genome	1115950	1118735	No_EPOD
E_coli_genome	1121545	1122485	No_EPOD
E_coli_genome	1124245	1168280	No_EPOD
E_coli_genome	1169555	1180110	No_EPOD
E_coli_genome	1182075	1196185	No_EPOD
E_coli_genome	1201850	1208630	No_EPOD
E_coli_genome	1209890	1209950	No_EPOD
E_coli_genome	1213855	1213900	No_EPOD
E_coli_genome	1221330	1221775	No_EPOD
E_coli_genome	1224520	1224990	No_EPOD
E_coli_genome	1227965	1228410	No_EPOD
E_coli_genome	1230845	1234005	No_EPOD
E_coli_genome	1235310	1244530	No_EPOD
E_coli_genome	1245845	1255640	No_EPOD
E_coli_genome	1257210	1268740	No_EPOD
E_coli_genome	1270555	1271100	No_EPOD
E_coli_genome	1272550	1279080	No_EPOD
E_coli_genome	1280335	1286505	No_EPOD
E_coli_genome	1287645	1292200	No_EPOD
E_coli_genome	1293425	1297760	No_EPOD
E_coli_genome	1298890	1299035	No_EPOD
E_coli_genome	1301245	1309475	No_EPOD
E_coli_genome	1310890	1311815	No_EPOD
E_coli_genome	1314315	1314435	No_EPOD
E_coli_genome	1316700	1323260	No_EPOD
E_coli_genome	1324560	1334530	No_EPOD
E_coli_genome	1336090	1342710	No_EPOD
E_coli_genome	1343810	1348510	No_EPOD
E_coli_genome	1350065	1369355	No_EPOD
E_coli_genome	1370755	1382640	No_EPOD
E_coli_genome	1383970	1395170	No_EPOD
E_coli_genome	1397550	1411550	No_EPOD
E_coli_genome	1414630	1416985	No_EPOD
E_coli_genome	1419330	1423415	No_EPOD
E_coli_genome	1425465	1425750	No_EPOD
E_coli_genome	1427415	1432265	No_EPOD
E_coli_genome	1437470	1464885	No_EPOD
E_coli_genome	1465940	1467665	No_EPOD
E_coli_genome	1471090	1474960	No_EPOD
E_coli_genome	1476020	1476420	No_EPOD
E_coli_genome	1479510	1490330	No_EPOD
E_coli_genome	1492850	1500715	No_EPOD
E_coli_genome	1504325	1510730	No_EPOD
E_coli_genome	1512155	1519770	No_EPOD
E_coli_genome	1521185	1525480	No_EPOD
E_coli_genome	1528185	1529600	No_EPOD
E_coli_genome	1533090	1542140	No_EPOD
E_coli_genome	1547765	1555350	No_EPOD
E_coli_genome	1556865	1566060	No_EPOD
E_coli_genome	1567645	1571675	No_EPOD
E_coli_genome	1574540	1577375	No_EPOD
E_coli_genome	1584520	1585975	No_EPOD
E_coli_genome	1590610	1596830	No_EPOD
E_coli_genome	1599570	1615565	No_EPOD
E_coli_genome	1616865	1623590	No_EPOD
E_coli_genome	1625130	1630535	No_EPOD
E_coli_genome	1635110	1635750	No_EPOD
E_coli_genome	1642670	1644155	No_EPOD
E_coli_genome	1645680	1646195	No_EPOD
E_coli_genome	1647470	1649335	No_EPOD
E_coli_genome	1650400	1650920	No_EPOD
E_coli_genome	1653340	1670705	No_EPOD
E_coli_genome	1672230	1672775	No_EPOD
E_coli_genome	1674160	1677205	No_EPOD
E_coli_genome	1680205	1690760	No_EPOD
E_coli_genome	1691855	1692065	No_EPOD
E_coli_genome	1693330	1696975	No_EPOD
E_coli_genome	1698135	1701335	No_EPOD
E_coli_genome	1702430	1704145	No_EPOD
E_coli_genome	1706115	1708090	No_EPOD
E_coli_genome	1709245	1711270	No_EPOD
E_coli_genome	1713110	1716910	No_EPOD
E_coli_genome	1718805	1720200	No_EPOD
E_coli_genome	1721255	1727530	No_EPOD
E_coli_genome	1728555	1732940	No_EPOD
E_coli_genome	1735530	1739315	No_EPOD
E_coli_genome	1740560	1742565	No_EPOD
E_coli_genome	1743865	1753310	No_EPOD
E_coli_genome	1755695	1758165	No_EPOD
E_coli_genome	1759455	1763910	No_EPOD
E_coli_genome	1765105	1769985	No_EPOD
E_coli_genome	1774015	1774730	No_EPOD
E_coli_genome	1776280	1778180	No_EPOD
E_coli_genome	1779755	1783700	No_EPOD
E_coli_genome	1784890	1790975	No_EPOD
E_coli_genome	1792440	1802680	No_EPOD
E_coli_genome	1807025	1812170	No_EPOD
E_coli_genome	1814585	1818185	No_EPOD
E_coli_genome	1819475	1820675	No_EPOD
E_coli_genome	1824480	1824760	No_EPOD
E_coli_genome	1826210	1831760	No_EPOD
E_coli_genome	1834010	1843555	No_EPOD
E_coli_genome	1845220	1852655	No_EPOD
E_coli_genome	1855205	1855880	No_EPOD
E_coli_genome	1858140	1858285	No_EPOD
E_coli_genome	1859695	1869495	No_EPOD
E_coli_genome	1872385	1878555	No_EPOD
E_coli_genome	1881240	1893490	No_EPOD
E_coli_genome	1895125	1907515	No_EPOD
E_coli_genome	1908565	1931755	No_EPOD
E_coli_genome	1933200	1941710	No_EPOD
E_coli_genome	1942985	1945225	No_EPOD
E_coli_genome	1946900	1957460	No_EPOD
E_coli_genome	1958655	1958815	No_EPOD
E_coli_genome	1959920	1961595	No_EPOD
E_coli_genome	1962845	1977180	No_EPOD
E_coli_genome	1980475	1985665	No_EPOD
E_coli_genome	1987000	1987245	No_EPOD
E_coli_genome	1989915	1995380	No_EPOD
E_coli_genome	1997370	1999140	No_EPOD
E_coli_genome	2000265	2010880	No_EPOD
E_coli_genome	2012745	2023285	No_EPOD
E_coli_genome	2024590	2032115	No_EPOD
E_coli_genome	2034355	2036320	No_EPOD
E_coli_genome	2039770	2040645	No_EPOD
E_coli_genome	2045655	2051705	No_EPOD
E_coli_genome	2054180	2056300	No_EPOD
E_coli_genome	2060435	2060510	No_EPOD
E_coli_genome	2062315	2066745	No_EPOD
E_coli_genome	2070440	2087095	No_EPOD
E_coli_genome	2088290	2089390	No_EPOD
E_coli_genome	2090550	2098345	No_EPOD
E_coli_genome	2100220	2101460	No_EPOD
E_coli_genome	2112130	2112340	No_EPOD
E_coli_genome	2113600	2127710	No_EPOD
E_coli_genome	2130915	2137020	No_EPOD
E_coli_genome	2138080	2150715	No_EPOD
E_coli_genome	2152035	2152700	No_EPOD
E_coli_genome	2154560	2164695	No_EPOD
E_coli_genome	2165900	2166755	No_EPOD
E_coli_genome	2171730	2171955	No_EPOD
E_coli_genome	2173285	2174015	No_EPOD
E_coli_genome	2175180	2182480	No_EPOD
E_coli_genome	2184050	2186640	No_EPOD
E_coli_genome	2188705	2189670	No_EPOD
E_coli_genome	2192670	2202170	No_EPOD
E_coli_genome	2205195	2211010	No_EPOD
E_coli_genome	2212450	2218745	No_EPOD
E_coli_genome	2219890	2228060	No_EPOD
E_coli_genome	2229925	2233205	No_EPOD
E_coli_genome	2234650	2238715	No_EPOD
E_coli_genome	2239745	2254775	No_EPOD
E_coli_genome	2256425	2258745	No_EPOD
E_coli_genome	2259865	2288150	No_EPOD
E_coli_genome	2290545	2303070	No_EPOD
E_coli_genome	2304210	2312325	No_EPOD
E_coli_genome	2313610	2343270	No_EPOD
E_coli_genome	2344900	2350310	No_EPOD
E_coli_genome	2351350	2364010	No_EPOD
E_coli_genome	2366205	2371220	No_EPOD
E_coli_genome	2372240	2381665	No_EPOD
E_coli_genome	2384610	2385240	No_EPOD
E_coli_genome	2389315	2406840	No_EPOD
E_coli_genome	2408415	2422485	No_EPOD
E_coli_genome	2424180	2426190	No_EPOD
E_coli_genome	2427410	2454375	No_EPOD
E_coli_genome	2456440	2456625	No_EPOD
E_coli_genome	2458415	2460245	No_EPOD
E_coli_genome	2461785	2462540	No_EPOD
E_coli_genome	2464520	2464695	No_EPOD
E_coli_genome	2467245	2468355	No_EPOD
E_coli_genome	2470665	2473195	No_EPOD
E_coli_genome	2476120	2480575	No_EPOD
E_coli_genome	2482320	2482545	No_EPOD
E_coli_genome	2487340	2489565	No_EPOD
E_coli_genome	2492735	2492790	No_EPOD
E_coli_genome	2495610	2495905	No_EPOD
E_coli_genome	2497255	2515020	No_EPOD
E_coli_genome	2516280	2516595	No_EPOD
E_coli_genome	2517615	2522000	No_EPOD
E_coli_genome	2523560	2532625	No_EPOD
E_coli_genome	2534395	2537370	No_EPOD
E_coli_genome	2539055	2558630	No_EPOD
E_coli_genome	2562615	2562810	No_EPOD
E_coli_genome	2566015	2575115	No_EPOD
E_coli_genome	2576310	2577930	No_EPOD
E_coli_genome	2579695	2590455	No_EPOD
E_coli_genome	2591620	2596220	No_EPOD
E_coli_genome	2597300	2615520	No_EPOD
E_coli_genome	2616950	2622050	No_EPOD
E_coli_genome	2624470	2625010	No_EPOD
E_coli_genome	2626050	2627955	No_EPOD
E_coli_genome	2630895	2651810	No_EPOD
E_coli_genome	2655385	2661610	No_EPOD
E_coli_genome	2663030	2678375	No_EPOD
E_coli_genome	2679730	2690715	No_EPOD
E_coli_genome	2691885	2699675	No_EPOD
E_coli_genome	2701085	2736675	No_EPOD
E_coli_genome	2738070	2740990	No_EPOD
E_coli_genome	2743330	2755370	No_EPOD
E_coli_genome	2756635	2757155	No_EPOD
E_coli_genome	2761335	2765140	No_EPOD
E_coli_genome	2766405	2766705	No_EPOD
E_coli_genome	2767875	2772650	No_EPOD
E_coli_genome	2775930	2780750	No_EPOD
E_coli_genome	2782070	2782165	No_EPOD
E_coli_genome	2789135	2796050	No_EPOD
E_coli_genome	2799260	2803570	No_EPOD
E_coli_genome	2805670	2809270	No_EPOD
E_coli_genome	2811885	2821715	No_EPOD
E_coli_genome	2823085	2849880	No_EPOD
E_coli_genome	2851040	2859315	No_EPOD
E_coli_genome	2860955	2876820	No_EPOD
E_coli_genome	2878880	2883950	No_EPOD
E_coli_genome	2885160	2885945	No_EPOD
E_coli_genome	2888000	2891275	No_EPOD
E_coli_genome	2892765	2898855	No_EPOD
E_coli_genome	2901100	2903340	No_EPOD
E_coli_genome	2904970	2905300	No_EPOD
E_coli_genome	2906980	2909550	No_EPOD
E_coli_genome	2910795	2924335	No_EPOD
E_coli_genome	2925815	2927170	No_EPOD
E_coli_genome	2928260	2933460	No_EPOD
E_coli_genome	2934985	2938210	No_EPOD
E_coli_genome	2939230	2940475	No_EPOD
E_coli_genome	2941885	2942155	No_EPOD
E_coli_genome	2944605	2955245	No_EPOD
E_coli_genome	2957015	2958520	No_EPOD
E_coli_genome	2959545	2968560	No_EPOD
E_coli_genome	2972100	2975090	No_EPOD
E_coli_genome	2977100	2985535	No_EPOD
E_coli_genome	2996910	2997145	No_EPOD
E_coli_genome	2999180	3004755	No_EPOD
E_coli_genome	3006420	3014625	No_EPOD
E_coli_genome	3016500	3029950	No_EPOD
E_coli_genome	3031485	3040705	No_EPOD
E_coli_genome	3042050	3042940	No_EPOD
E_coli_genome	3044235	3057635	No_EPOD
E_coli_genome	3060325	3066395	No_EPOD
E_coli_genome	3067525	3073535	No_EPOD
E_coli_genome	3074960	3078470	No_EPOD
E_coli_genome	3079920	3085855	No_EPOD
E_coli_genome	3087215	3087670	No_EPOD
E_coli_genome	3088820	3094655	No_EPOD
E_coli_genome	3095820	3100440	No_EPOD
E_coli_genome	3101485	3102465	No_EPOD
E_coli_genome	3104675	3112345	No_EPOD
E_coli_genome	3114715	3118695	No_EPOD
E_coli_genome	3120530	3120850	No_EPOD
E_coli_genome	3121920	3133315	No_EPOD
E_coli_genome	3134845	3137780	No_EPOD
E_coli_genome	3138885	3153150	No_EPOD
E_coli_genome	3154430	3157655	No_EPOD
E_coli_genome	3158895	3171575	No_EPOD
E_coli_genome	3173305	3179345	No_EPOD
E_coli_genome	3180950	3182690	No_EPOD
E_coli_genome	3184130	3184180	No_EPOD
E_coli_genome	3186630	3186860	No_EPOD
E_coli_genome	3193315	3193800	No_EPOD
E_coli_genome	3195740	3199020	No_EPOD
E_coli_genome	3200490	3204920	No_EPOD
E_coli_genome	3206695	3214930	No_EPOD
E_coli_genome	3216085	3237280	No_EPOD
E_coli_genome	3238830	3247095	No_EPOD
E_coli_genome	3248280	3249960	No_EPOD
E_coli_genome	3251440	3252035	No_EPOD
E_coli_genome	3253565	3261905	No_EPOD
E_coli_genome	3263130	3264830	No_EPOD
E_coli_genome	3270415	3274010	No_EPOD
E_coli_genome	3275610	3283620	No_EPOD
E_coli_genome	3285810	3288070	No_EPOD
E_coli_genome	3289355	3292250	No_EPOD
E_coli_genome	3294850	3317230	No_EPOD
E_coli_genome	3318995	3320135	No_EPOD
E_coli_genome	3321980	3327535	No_EPOD
E_coli_genome	3329230	3353935	No_EPOD
E_coli_genome	3355210	3360445	No_EPOD
E_coli_genome	3363365	3366200	No_EPOD
E_coli_genome	3368550	3373785	No_EPOD
E_coli_genome	3375665	3378560	No_EPOD
E_coli_genome	3381305	3383475	No_EPOD
E_coli_genome	3386430	3412175	No_EPOD
E_coli_genome	3414205	3417925	No_EPOD
E_coli_genome	3419275	3437655	No_EPOD
E_coli_genome	3438840	3454760	No_EPOD
E_coli_genome	3456235	3464655	No_EPOD
E_coli_genome	3465970	3469225	No_EPOD
E_coli_genome	3470735	3476170	No_EPOD
E_coli_genome	3478020	3489600	No_EPOD
E_coli_genome	3493350	3497600	No_EPOD
E_coli_genome	3500440	3519020	No_EPOD
E_coli_genome	3520125	3531125	No_EPOD
E_coli_genome	3533045	3539340	No_EPOD
E_coli_genome	3540475	3557775	No_EPOD
E_coli_genome	3559220	3581420	No_EPOD
E_coli_genome	3585305	3591365	No_EPOD
E_coli_genome	3592860	3597275	No_EPOD
E_coli_genome	3600160	3603245	No_EPOD
E_coli_genome	3604530	3621255	No_EPOD
E_coli_genome	3625835	3630210	No_EPOD
E_coli_genome	3636400	3643980	No_EPOD
E_coli_genome	3645095	3647650	No_EPOD
E_coli_genome	3649305	3650390	No_EPOD
E_coli_genome	3652490	3652705	No_EPOD
E_coli_genome	3659375	3663470	No_EPOD
E_coli_genome	3668570	3668715	No_EPOD
E_coli_genome	3669805	3671005	No_EPOD
E_coli_genome	3672670	3673310	No_EPOD
E_coli_genome	3675380	3684140	No_EPOD
E_coli_genome	3685940	3696015	No_EPOD
E_coli_genome	3697195	3699140	No_EPOD
E_coli_genome	3702070	3707170	No_EPOD
E_coli_genome	3709200	3711385	No_EPOD
E_coli_genome	3712560	3718710	No_EPOD
E_coli_genome	3722585	3724280	No_EPOD
E_coli_genome	3728100	3730490	No_EPOD
E_coli_genome	3732550	3743760	No_EPOD
E_coli_genome	3744820	3745010	No_EPOD
E_coli_genome	3746690	3751220	No_EPOD
E_coli_genome	3752680	3753620	No_EPOD
E_coli_genome	3755090	3757470	No_EPOD
E_coli_genome	3758515	3761560	No_EPOD
E_coli_genome	3762825	3764760	No_EPOD
E_coli_genome	3770290	3775385	No_EPOD
E_coli_genome	3777845	3784215	No_EPOD
E_coli_genome	3786135	3788905	No_EPOD
E_coli_genome	3790515	3791955	No_EPOD
E_coli_genome	3793955	3796635	No_EPOD
E_coli_genome	3808715	3811840	No_EPOD
E_coli_genome	3813040	3818045	No_EPOD
E_coli_genome	3819290	3835485	No_EPOD
E_coli_genome	3838515	3838600	No_EPOD
E_coli_genome	3840495	3842890	No_EPOD
E_coli_genome	3844315	3859525	No_EPOD
E_coli_genome	3861255	3866160	No_EPOD
E_coli_genome	3867235	3875135	No_EPOD
E_coli_genome	3876175	3887945	No_EPOD
E_coli_genome	3889050	3889915	No_EPOD
E_coli_genome	3892735	3901390	No_EPOD
E_coli_genome	3902690	3904680	No_EPOD
E_coli_genome	3907085	3921940	No_EPOD
E_coli_genome	3923295	3925485	No_EPOD
E_coli_genome	3927700	3930235	No_EPOD
E_coli_genome	3931470	3985510	No_EPOD
E_coli_genome	3986560	3996965	No_EPOD
E_coli_genome	3998225	4002180	No_EPOD
E_coli_genome	4004695	4010570	No_EPOD
E_coli_genome	4011860	4034545	No_EPOD
E_coli_genome	4035700	4040185	No_EPOD
E_coli_genome	4045030	4049605	No_EPOD
E_coli_genome	4051830	4060205	No_EPOD
E_coli_genome	4061570	4061890	No_EPOD
E_coli_genome	4066900	4068930	No_EPOD
E_coli_genome	4070010	4078045	No_EPOD
E_coli_genome	4081575	4085185	No_EPOD
E_coli_genome	4089815	4091970	No_EPOD
E_coli_genome	4093355	4101005	No_EPOD
E_coli_genome	4103150	4108210	No_EPOD
E_coli_genome	4110255	4111505	No_EPOD
E_coli_genome	4113480	4117190	No_EPOD
E_coli_genome	4118900	4122405	No_EPOD
E_coli_genome	4123755	4127070	No_EPOD
E_coli_genome	4128410	4149700	No_EPOD
E_coli_genome	4150780	4160325	No_EPOD
E_coli_genome	4161740	4165775	No_EPOD
E_coli_genome	4166910	4173715	No_EPOD
E_coli_genome	4175080	4189560	No_EPOD
E_coli_genome	4191090	4195930	No_EPOD
E_coli_genome	4197050	4207350	No_EPOD
E_coli_genome	4208385	4213795	No_EPOD
E_coli_genome	4216430	4218770	No_EPOD
E_coli_genome	4222935	4230020	No_EPOD
E_coli_genome	4232165	4233030	No_EPOD
E_coli_genome	4234245	4241455	No_EPOD
E_coli_genome	4242700	4250130	No_EPOD
E_coli_genome	4252375	4258850	No_EPOD
E_coli_genome	4261830	4262515	No_EPOD
E_coli_genome	4264170	4265720	No_EPOD
E_coli_genome	4270370	4275100	No_EPOD
E_coli_genome	4278665	4281435	No_EPOD
E_coli_genome	4283460	4295945	No_EPOD
E_coli_genome	4297445	4303545	No_EPOD
E_coli_genome	4304885	4306080	No_EPOD
E_coli_genome	4307130	4310395	No_EPOD
E_coli_genome	4314145	4325700	No_EPOD
E_coli_genome	4327935	4329500	No_EPOD
E_coli_genome	4330810	4336790	No_EPOD
E_coli_genome	4338640	4351895	No_EPOD
E_coli_genome	4353755	4359385	No_EPOD
E_coli_genome	4363910	4368015	No_EPOD
E_coli_genome	4371155	4373130	No_EPOD
E_coli_genome	4374690	4377410	No_EPOD
E_coli_genome	4379785	4382190	No_EPOD
E_coli_genome	4384790	4409715	No_EPOD
E_coli_genome	4412555	4417900	No_EPOD
E_coli_genome	4419010	4426815	No_EPOD
E_coli_genome	4429970	4437280	No_EPOD
E_coli_genome	4439970	4441395	No_EPOD
E_coli_genome	4443990	4457230	No_EPOD
E_coli_genome	4458310	4472195	No_EPOD
E_coli_genome	4473275	4473840	No_EPOD
E_coli_genome	4477610	4477955	No_EPOD
E_coli_genome	4481200	4493050	No_EPOD
E_coli_genome	4495240	4496520	No_EPOD
E_coli_genome	4497580	4501875	No_EPOD
E_coli_genome	4507780	4516300	No_EPOD
E_coli_genome	4517425	4521180	No_EPOD
E_coli_genome	4522570	4524730	No_EPOD
E_coli_genome	4526360	4534215	No_EPOD
E_coli_genome	4537125	4537425	No_EPOD
E_coli_genome	4542290	4542330	No_EPOD
E_coli_genome	4546565	4555060	No_EPOD
E_coli_genome	4557075	4560140	No_EPOD
E_coli_genome	4561650	4568035	No_EPOD
E_coli_genome	4569115	4571405	No_EPOD
E_coli_genome	4573365	4574420	No_EPOD
E_coli_genome	4576025	4576555	No_EPOD
E_coli_genome	4581685	4598980	No_EPOD
E_coli_genome	4600100	4602665	No_EPOD
E_coli_genome	4604645	4610810	No_EPOD
E_coli_genome	4612665	4627925	No_EPOD
E_coli_genome	4629145	4634800	No_EPOD
E_coli_genome	4636105	4641652	No_EPOD
E_coli_genome	271720	272145	Prophage_containing
E_coli_genome	292985	293330	Prophage_containing
E_coli_genome	295385	296475	Prophage_containing
E_coli_genome	577750	577815	Prophage_containing
E_coli_genome	580560	581190	Prophage_containing
E_coli_genome	1208630	1209890	Prophage_containing
E_coli_genome	1411550	1414630	Prophage_containing
E_coli_genome	1418425	1419330	Prophage_containing
E_coli_genome	1425750	1426025	Prophage_containing
E_coli_genome	1427180	1427415	Prophage_containing
E_coli_genome	1641935	1642670	Prophage_containing
E_coli_genome	1644155	1645680	Prophage_containing
E_coli_genome	1646195	1647470	Prophage_containing
E_coli_genome	1649335	1650400	Prophage_containing
E_coli_genome	2066745	2068060	Prophage_containing
E_coli_genome	2166755	2167625	Prophage_containing
E_coli_genome	2464695	2467245	Prophage_containing
E_coli_genome	2473195	2476120	Prophage_containing
E_coli_genome	2558630	2558835	Prophage_containing
E_coli_genome	2765140	2766405	Prophage_containing
E_coli_genome	2766705	2767875	Prophage_containing
E_coli_genome	270040	271720	Prophage_containing
E_coli_genome	273800	276220	Prophage_containing
E_coli_genome	289930	291690	Prophage_containing
E_coli_genome	293330	295355	Prophage_containing
E_coli_genome	296475	297865	Prophage_containing
E_coli_genome	563390	564895	Prophage_containing
E_coli_genome	566635	572530	Prophage_containing
E_coli_genome	573610	576085	Prophage_containing
E_coli_genome	576575	577750	Prophage_containing
E_coli_genome	578300	580560	Prophage_containing
E_coli_genome	581625	587290	Prophage_containing
E_coli_genome	1196185	1201850	Prophage_containing
E_coli_genome	1209950	1213855	Prophage_containing
E_coli_genome	1416985	1418425	Prophage_containing
E_coli_genome	1423415	1425465	Prophage_containing
E_coli_genome	1426025	1427180	Prophage_containing
E_coli_genome	1432265	1437470	Prophage_containing
E_coli_genome	1630770	1635110	Prophage_containing
E_coli_genome	1635750	1641935	Prophage_containing
E_coli_genome	1650920	1652710	Prophage_containing
E_coli_genome	2068060	2070440	Prophage_containing
E_coli_genome	2468355	2470665	Prophage_containing
E_coli_genome	2558835	2562615	Prophage_containing
E_coli_genome	2562810	2566015	Prophage_containing
E_coli_genome	2755370	2756635	Prophage_containing
E_coli_genome	2757155	2761335	Prophage_containing
E_coli_genome	2772650	2775930	Prophage_containing
E_coli_genome	9865	12400	Loose
E_coli_genome	19215	19400	Loose
E_coli_genome	20970	22645	Loose
E_coli_genome	28050	28905	Loose
E_coli_genome	35665	36730	Loose
E_coli_genome	41635	41640	Loose
E_coli_genome	58075	59835	Loose
E_coli_genome	71165	72200	Loose
E_coli_genome	73680	76360	Loose
E_coli_genome	83235	83500	Loose
E_coli_genome	84665	86235	Loose
E_coli_genome	110600	112535	Loose
E_coli_genome	121060	121115	Loose
E_coli_genome	122595	123260	Loose
E_coli_genome	130780	132060	Loose
E_coli_genome	149790	154500	Loose
E_coli_genome	155560	157490	Loose
E_coli_genome	161200	162695	Loose
E_coli_genome	167095	168510	Loose
E_coli_genome	174420	175805	Loose
E_coli_genome	179010	181145	Loose
E_coli_genome	190975	192035	Loose
E_coli_genome	215745	217175	Loose
E_coli_genome	218600	221055	Loose
E_coli_genome	227125	228695	Loose
E_coli_genome	233820	236075	Loose
E_coli_genome	247710	248115	Loose
E_coli_genome	251205	251425	Loose
E_coli_genome	253155	253620	Loose
E_coli_genome	259040	260455	Loose
E_coli_genome	269820	270040	Loose
E_coli_genome	276220	276540	Loose
E_coli_genome	289765	289930	Loose
E_coli_genome	297865	298265	Loose
E_coli_genome	301990	304070	Loose
E_coli_genome	319160	320685	Loose
E_coli_genome	330475	330945	Loose
E_coli_genome	333160	333815	Loose
E_coli_genome	333865	335925	Loose
E_coli_genome	337010	337100	Loose
E_coli_genome	346065	347235	Loose
E_coli_genome	360800	363535	Loose
E_coli_genome	383470	383950	Loose
E_coli_genome	394285	395740	Loose
E_coli_genome	402370	402500	Loose
E_coli_genome	402775	404035	Loose
E_coli_genome	404805	407410	Loose
E_coli_genome	407865	409205	Loose
E_coli_genome	410950	415690	Loose
E_coli_genome	418405	419585	Loose
E_coli_genome	440715	441890	Loose
E_coli_genome	452900	453700	Loose
E_coli_genome	453940	455065	Loose
E_coli_genome	456045	457410	Loose
E_coli_genome	462965	464575	Loose
E_coli_genome	485395	488325	Loose
E_coli_genome	493190	495315	Loose
E_coli_genome	503190	504405	Loose
E_coli_genome	506480	507920	Loose
E_coli_genome	517185	517205	Loose
E_coli_genome	522055	522370	Loose
E_coli_genome	523520	523575	Loose
E_coli_genome	530600	532685	Loose
E_coli_genome	535510	536700	Loose
E_coli_genome	536995	539355	Loose
E_coli_genome	542775	544280	Loose
E_coli_genome	545950	547110	Loose
E_coli_genome	560315	561100	Loose
E_coli_genome	562080	563390	Loose
E_coli_genome	587290	587765	Loose
E_coli_genome	595315	598325	Loose
E_coli_genome	605140	606880	Loose
E_coli_genome	617695	619420	Loose
E_coli_genome	639200	639915	Loose
E_coli_genome	641795	643110	Loose
E_coli_genome	643895	645345	Loose
E_coli_genome	657925	657990	Loose
E_coli_genome	660910	660920	Loose
E_coli_genome	674440	675920	Loose
E_coli_genome	677275	679970	Loose
E_coli_genome	708635	709225	Loose
E_coli_genome	714925	717140	Loose
E_coli_genome	720095	722055	Loose
E_coli_genome	723755	725105	Loose
E_coli_genome	729850	730410	Loose
E_coli_genome	742355	743385	Loose
E_coli_genome	747115	748450	Loose
E_coli_genome	748535	750030	Loose
E_coli_genome	751470	752345	Loose
E_coli_genome	774150	775655	Loose
E_coli_genome	776240	777495	Loose
E_coli_genome	782145	783195	Loose
E_coli_genome	794120	796560	Loose
E_coli_genome	799390	801005	Loose
E_coli_genome	802555	803930	Loose
E_coli_genome	808965	810100	Loose
E_coli_genome	812770	813815	Loose
E_coli_genome	820445	821755	Loose
E_coli_genome	832155	833600	Loose
E_coli_genome	837070	838815	Loose
E_coli_genome	850260	851520	Loose
E_coli_genome	851915	853735	Loose
E_coli_genome	875095	877195	Loose
E_coli_genome	882025	884030	Loose
E_coli_genome	888125	888360	Loose
E_coli_genome	889355	892290	Loose
E_coli_genome	892690	893150	Loose
E_coli_genome	894345	894675	Loose
E_coli_genome	899370	901265	Loose
E_coli_genome	913730	916565	Loose
E_coli_genome	921875	922950	Loose
E_coli_genome	925320	926390	Loose
E_coli_genome	931485	933990	Loose
E_coli_genome	953935	953990	Loose
E_coli_genome	955205	955430	Loose
E_coli_genome	963435	964570	Loose
E_coli_genome	987925	989680	Loose
E_coli_genome	996065	996870	Loose
E_coli_genome	998370	1000115	Loose
E_coli_genome	1004120	1005140	Loose
E_coli_genome	1017410	1019195	Loose
E_coli_genome	1029220	1030790	Loose
E_coli_genome	1048640	1049740	Loose
E_coli_genome	1052120	1052750	Loose
E_coli_genome	1078770	1079920	Loose
E_coli_genome	1080415	1081445	Loose
E_coli_genome	1084295	1089545	Loose
E_coli_genome	1100455	1102015	Loose
E_coli_genome	1104940	1106215	Loose
E_coli_genome	1107415	1109370	Loose
E_coli_genome	1114785	1115950	Loose
E_coli_genome	1118735	1121545	Loose
E_coli_genome	1122485	1124245	Loose
E_coli_genome	1168280	1169555	Loose
E_coli_genome	1180110	1180555	Loose
E_coli_genome	1181595	1182075	Loose
E_coli_genome	1221775	1224520	Loose
E_coli_genome	1224990	1227965	Loose
E_coli_genome	1228410	1229260	Loose
E_coli_genome	1234005	1235310	Loose
E_coli_genome	1244530	1245845	Loose
E_coli_genome	1257145	1257210	Loose
E_coli_genome	1268740	1270555	Loose
E_coli_genome	1271100	1272550	Loose
E_coli_genome	1279080	1280335	Loose
E_coli_genome	1286505	1287645	Loose
E_coli_genome	1292200	1293425	Loose
E_coli_genome	1297760	1298890	Loose
E_coli_genome	1309475	1310890	Loose
E_coli_genome	1311815	1314315	Loose
E_coli_genome	1323260	1324560	Loose
E_coli_genome	1335925	1336090	Loose
E_coli_genome	1342710	1343810	Loose
E_coli_genome	1348510	1350065	Loose
E_coli_genome	1369355	1370755	Loose
E_coli_genome	1382640	1383970	Loose
E_coli_genome	1464885	1465940	Loose
E_coli_genome	1474960	1476020	Loose
E_coli_genome	1476420	1477615	Loose
E_coli_genome	1479010	1479510	Loose
E_coli_genome	1490330	1492850	Loose
E_coli_genome	1500715	1504325	Loose
E_coli_genome	1510730	1512155	Loose
E_coli_genome	1519770	1521185	Loose
E_coli_genome	1555350	1555605	Loose
E_coli_genome	1566060	1567645	Loose
E_coli_genome	1572870	1574540	Loose
E_coli_genome	1577375	1578990	Loose
E_coli_genome	1580420	1582080	Loose
E_coli_genome	1585975	1586220	Loose
E_coli_genome	1587545	1589250	Loose
E_coli_genome	1596830	1597760	Loose
E_coli_genome	1598865	1599570	Loose
E_coli_genome	1623590	1625130	Loose
E_coli_genome	1630535	1630770	Loose
E_coli_genome	1652710	1653340	Loose
E_coli_genome	1670705	1672230	Loose
E_coli_genome	1672775	1672945	Loose
E_coli_genome	1677205	1680205	Loose
E_coli_genome	1690760	1691855	Loose
E_coli_genome	1692065	1692225	Loose
E_coli_genome	1693295	1693330	Loose
E_coli_genome	1696975	1698135	Loose
E_coli_genome	1701335	1702430	Loose
E_coli_genome	1704145	1706115	Loose
E_coli_genome	1708090	1709245	Loose
E_coli_genome	1711270	1711530	Loose
E_coli_genome	1716910	1718805	Loose
E_coli_genome	1720200	1721255	Loose
E_coli_genome	1727530	1728555	Loose
E_coli_genome	1732940	1733480	Loose
E_coli_genome	1735460	1735530	Loose
E_coli_genome	1739315	1740560	Loose
E_coli_genome	1742565	1743865	Loose
E_coli_genome	1753310	1755695	Loose
E_coli_genome	1758165	1759455	Loose
E_coli_genome	1763910	1765105	Loose
E_coli_genome	1769985	1774015	Loose
E_coli_genome	1774730	1776280	Loose
E_coli_genome	1778180	1779755	Loose
E_coli_genome	1783700	1784890	Loose
E_coli_genome	1790975	1791155	Loose
E_coli_genome	1806840	1807025	Loose
E_coli_genome	1813895	1814585	Loose
E_coli_genome	1818185	1819475	Loose
E_coli_genome	1822430	1824480	Loose
E_coli_genome	1824760	1826210	Loose
E_coli_genome	1831760	1834010	Loose
E_coli_genome	1843555	1845220	Loose
E_coli_genome	1852655	1855205	Loose
E_coli_genome	1855880	1858140	Loose
E_coli_genome	1858285	1859695	Loose
E_coli_genome	1878555	1881240	Loose
E_coli_genome	1895035	1895125	Loose
E_coli_genome	1931755	1933200	Loose
E_coli_genome	1941710	1942985	Loose
E_coli_genome	1945225	1945470	Loose
E_coli_genome	1946870	1946900	Loose
E_coli_genome	1957460	1957475	Loose
E_coli_genome	1958815	1959920	Loose
E_coli_genome	1961595	1962845	Loose
E_coli_genome	1985665	1987000	Loose
E_coli_genome	1987245	1989915	Loose
E_coli_genome	1995380	1997370	Loose
E_coli_genome	1999140	2000265	Loose
E_coli_genome	2023285	2024590	Loose
E_coli_genome	2032115	2032915	Loose
E_coli_genome	2036320	2039770	Loose
E_coli_genome	2040645	2045655	Loose
E_coli_genome	2051705	2054180	Loose
E_coli_genome	2056300	2056325	Loose
E_coli_genome	2058875	2060435	Loose
E_coli_genome	2060510	2062315	Loose
E_coli_genome	2087095	2088290	Loose
E_coli_genome	2089390	2090550	Loose
E_coli_genome	2098345	2099055	Loose
E_coli_genome	2100185	2100220	Loose
E_coli_genome	2112340	2113600	Loose
E_coli_genome	2127710	2128400	Loose
E_coli_genome	2130720	2130915	Loose
E_coli_genome	2150715	2152035	Loose
E_coli_genome	2152700	2154560	Loose
E_coli_genome	2164695	2165900	Loose
E_coli_genome	2168990	2169780	Loose
E_coli_genome	2171955	2173285	Loose
E_coli_genome	2174015	2175180	Loose
E_coli_genome	2182480	2184050	Loose
E_coli_genome	2186640	2187020	Loose
E_coli_genome	2188615	2188705	Loose
E_coli_genome	2202170	2205195	Loose
E_coli_genome	2211010	2212450	Loose
E_coli_genome	2218745	2219890	Loose
E_coli_genome	2228060	2228340	Loose
E_coli_genome	2229780	2229925	Loose
E_coli_genome	2238715	2239745	Loose
E_coli_genome	2254775	2256425	Loose
E_coli_genome	2258745	2259865	Loose
E_coli_genome	2303070	2303185	Loose
E_coli_genome	2312325	2313610	Loose
E_coli_genome	2350310	2351350	Loose
E_coli_genome	2364010	2366205	Loose
E_coli_genome	2371220	2372240	Loose
E_coli_genome	2407910	2408415	Loose
E_coli_genome	2422485	2424180	Loose
E_coli_genome	2426190	2427410	Loose
E_coli_genome	2454375	2455165	Loose
E_coli_genome	2456625	2458415	Loose
E_coli_genome	2460245	2461785	Loose
E_coli_genome	2480575	2480885	Loose
E_coli_genome	2489565	2492735	Loose
E_coli_genome	2492790	2492825	Loose
E_coli_genome	2494135	2495610	Loose
E_coli_genome	2495905	2497255	Loose
E_coli_genome	2516045	2516280	Loose
E_coli_genome	2516595	2517615	Loose
E_coli_genome	2522000	2523560	Loose
E_coli_genome	2532625	2534395	Loose
E_coli_genome	2537370	2539055	Loose
E_coli_genome	2575115	2576310	Loose
E_coli_genome	2577930	2579695	Loose
E_coli_genome	2590455	2591620	Loose
E_coli_genome	2596220	2597300	Loose
E_coli_genome	2615520	2616950	Loose
E_coli_genome	2622050	2624470	Loose
E_coli_genome	2630620	2630895	Loose
E_coli_genome	2651810	2652775	Loose
E_coli_genome	2655175	2655385	Loose
E_coli_genome	2661610	2663030	Loose
E_coli_genome	2678375	2679730	Loose
E_coli_genome	2690715	2691885	Loose
E_coli_genome	2699675	2701085	Loose
E_coli_genome	2736675	2738070	Loose
E_coli_genome	2740990	2743330	Loose
E_coli_genome	2780750	2782070	Loose
E_coli_genome	2796050	2797255	Loose
E_coli_genome	2803570	2803825	Loose
E_coli_genome	2805570	2805670	Loose
E_coli_genome	2809270	2811885	Loose
E_coli_genome	2821715	2823085	Loose
E_coli_genome	2849880	2851040	Loose
E_coli_genome	2876820	2878880	Loose
E_coli_genome	2883950	2885160	Loose
E_coli_genome	2885945	2886240	Loose
E_coli_genome	2891275	2892765	Loose
E_coli_genome	2898855	2898955	Loose
E_coli_genome	2900220	2901100	Loose
E_coli_genome	2906450	2906980	Loose
E_coli_genome	2909550	2910795	Loose
E_coli_genome	2924335	2925815	Loose
E_coli_genome	2927170	2928260	Loose
E_coli_genome	2933460	2933890	Loose
E_coli_genome	2934910	2934985	Loose
E_coli_genome	2938210	2939230	Loose
E_coli_genome	2940475	2941885	Loose
E_coli_genome	2942155	2944605	Loose
E_coli_genome	2955245	2957015	Loose
E_coli_genome	2958520	2959545	Loose
E_coli_genome	2968560	2972100	Loose
E_coli_genome	2975090	2975705	Loose
E_coli_genome	2998295	2999180	Loose
E_coli_genome	3014625	3015305	Loose
E_coli_genome	3016435	3016500	Loose
E_coli_genome	3029950	3031485	Loose
E_coli_genome	3040705	3042050	Loose
E_coli_genome	3042940	3044235	Loose
E_coli_genome	3057635	3060325	Loose
E_coli_genome	3066395	3067525	Loose
E_coli_genome	3073535	3074960	Loose
E_coli_genome	3085855	3087215	Loose
E_coli_genome	3087670	3088820	Loose
E_coli_genome	3094655	3095820	Loose
E_coli_genome	3100440	3101485	Loose
E_coli_genome	3102465	3104675	Loose
E_coli_genome	3112345	3114715	Loose
E_coli_genome	3120110	3120530	Loose
E_coli_genome	3120850	3121920	Loose
E_coli_genome	3133315	3134845	Loose
E_coli_genome	3137780	3138885	Loose
E_coli_genome	3153150	3154430	Loose
E_coli_genome	3157655	3158895	Loose
E_coli_genome	3172940	3173305	Loose
E_coli_genome	3179345	3180950	Loose
E_coli_genome	3182690	3184130	Loose
E_coli_genome	3193800	3195740	Loose
E_coli_genome	3199020	3200490	Loose
E_coli_genome	3204920	3205195	Loose
E_coli_genome	3206605	3206695	Loose
E_coli_genome	3214930	3216085	Loose
E_coli_genome	3237280	3238830	Loose
E_coli_genome	3247095	3248280	Loose
E_coli_genome	3249960	3251440	Loose
E_coli_genome	3252035	3252185	Loose
E_coli_genome	3261905	3263130	Loose
E_coli_genome	3274010	3274535	Loose
E_coli_genome	3275600	3275610	Loose
E_coli_genome	3283620	3285810	Loose
E_coli_genome	3288070	3289355	Loose
E_coli_genome	3292250	3294850	Loose
E_coli_genome	3317230	3318995	Loose
E_coli_genome	3320135	3321980	Loose
E_coli_genome	3327535	3329230	Loose
E_coli_genome	3353935	3355210	Loose
E_coli_genome	3366200	3368550	Loose
E_coli_genome	3373785	3375665	Loose
E_coli_genome	3378560	3381305	Loose
E_coli_genome	3383475	3386430	Loose
E_coli_genome	3412175	3413020	Loose
E_coli_genome	3437655	3438840	Loose
E_coli_genome	3454760	3454940	Loose
E_coli_genome	3456180	3456235	Loose
E_coli_genome	3464655	3465970	Loose
E_coli_genome	3477670	3478020	Loose
E_coli_genome	3489600	3493350	Loose
E_coli_genome	3497600	3498555	Loose
E_coli_genome	3500100	3500440	Loose
E_coli_genome	3519020	3520125	Loose
E_coli_genome	3531125	3533045	Loose
E_coli_genome	3539340	3540475	Loose
E_coli_genome	3557775	3559220	Loose
E_coli_genome	3591365	3592860	Loose
E_coli_genome	3598925	3600160	Loose
E_coli_genome	3643980	3645095	Loose
E_coli_genome	3647650	3649305	Loose
E_coli_genome	3668715	3669805	Loose
E_coli_genome	3671005	3671600	Loose
E_coli_genome	3672620	3672670	Loose
E_coli_genome	3673310	3673915	Loose
E_coli_genome	3675130	3675380	Loose
E_coli_genome	3685210	3685940	Loose
E_coli_genome	3696015	3697195	Loose
E_coli_genome	3699140	3702070	Loose
E_coli_genome	3707170	3709200	Loose
E_coli_genome	3711385	3712560	Loose
E_coli_genome	3718710	3721375	Loose
E_coli_genome	3724280	3728100	Loose
E_coli_genome	3730490	3732550	Loose
E_coli_genome	3743760	3744820	Loose
E_coli_genome	3745010	3746690	Loose
E_coli_genome	3752550	3752680	Loose
E_coli_genome	3753620	3753850	Loose
E_coli_genome	3757470	3758515	Loose
E_coli_genome	3761560	3762825	Loose
E_coli_genome	3775385	3777845	Loose
E_coli_genome	3784215	3786135	Loose
E_coli_genome	3811840	3813040	Loose
E_coli_genome	3818045	3819290	Loose
E_coli_genome	3835485	3836090	Loose
E_coli_genome	3837445	3838515	Loose
E_coli_genome	3838600	3840495	Loose
E_coli_genome	3842890	3844315	Loose
E_coli_genome	3859525	3861255	Loose
E_coli_genome	3866160	3867235	Loose
E_coli_genome	3875135	3876175	Loose
E_coli_genome	3887945	3889050	Loose
E_coli_genome	3889915	3890875	Loose
E_coli_genome	3892170	3892735	Loose
E_coli_genome	3901390	3902690	Loose
E_coli_genome	3904680	3907085	Loose
E_coli_genome	3921940	3923295	Loose
E_coli_genome	3925485	3927700	Loose
E_coli_genome	3930235	3931470	Loose
E_coli_genome	3985510	3986560	Loose
E_coli_genome	3996965	3998225	Loose
E_coli_genome	4004175	4004695	Loose
E_coli_genome	4010570	4011860	Loose
E_coli_genome	4034545	4035700	Loose
E_coli_genome	4040185	4045030	Loose
E_coli_genome	4049605	4051830	Loose
E_coli_genome	4060205	4061570	Loose
E_coli_genome	4061890	4066900	Loose
E_coli_genome	4068930	4070010	Loose
E_coli_genome	4081075	4081575	Loose
E_coli_genome	4085185	4086720	Loose
E_coli_genome	4087940	4089815	Loose
E_coli_genome	4091970	4093355	Loose
E_coli_genome	4102120	4103150	Loose
E_coli_genome	4108210	4110255	Loose
E_coli_genome	4111505	4113480	Loose
E_coli_genome	4117190	4118900	Loose
E_coli_genome	4122405	4123755	Loose
E_coli_genome	4127070	4128410	Loose
E_coli_genome	4149700	4150780	Loose
E_coli_genome	4160325	4161740	Loose
E_coli_genome	4173715	4175080	Loose
E_coli_genome	4195930	4197050	Loose
E_coli_genome	4207350	4208385	Loose
E_coli_genome	4213795	4215010	Loose
E_coli_genome	4216070	4216430	Loose
E_coli_genome	4230020	4232165	Loose
E_coli_genome	4233030	4234245	Loose
E_coli_genome	4262515	4264170	Loose
E_coli_genome	4265720	4266245	Loose
E_coli_genome	4275100	4278665	Loose
E_coli_genome	4295945	4297445	Loose
E_coli_genome	4303545	4304885	Loose
E_coli_genome	4306080	4307130	Loose
E_coli_genome	4310395	4311285	Loose
E_coli_genome	4312600	4314145	Loose
E_coli_genome	4325700	4326420	Loose
E_coli_genome	4327545	4327935	Loose
E_coli_genome	4329500	4330810	Loose
E_coli_genome	4336790	4338640	Loose
E_coli_genome	4353295	4353755	Loose
E_coli_genome	4359385	4359435	Loose
E_coli_genome	4361410	4363910	Loose
E_coli_genome	4369545	4371155	Loose
E_coli_genome	4373130	4374690	Loose
E_coli_genome	4377410	4379785	Loose
E_coli_genome	4382190	4384790	Loose
E_coli_genome	4410740	4411325	Loose
E_coli_genome	4412385	4412555	Loose
E_coli_genome	4417900	4419010	Loose
E_coli_genome	4428360	4429970	Loose
E_coli_genome	4439620	4439970	Loose
E_coli_genome	4441395	4443990	Loose
E_coli_genome	4457230	4458310	Loose
E_coli_genome	4472195	4473275	Loose
E_coli_genome	4493050	4494080	Loose
E_coli_genome	4495175	4495240	Loose
E_coli_genome	4496520	4497580	Loose
E_coli_genome	4516300	4517425	Loose
E_coli_genome	4521180	4522570	Loose
E_coli_genome	4534215	4537125	Loose
E_coli_genome	4537425	4538190	Loose
E_coli_genome	4543730	4546565	Loose
E_coli_genome	4560140	4561650	Loose
E_coli_genome	4568035	4569115	Loose
E_coli_genome	4571405	4571450	Loose
E_coli_genome	4572910	4573365	Loose
E_coli_genome	4574420	4576025	Loose
E_coli_genome	4598980	4600100	Loose
E_coli_genome	4604140	4604645	Loose
E_coli_genome	4610810	4612665	Loose
E_coli_genome	4627925	4629145	Loose
E_coli_genome	4634800	4636105	Loose
E_coli_genome	15070	19215	Strict
E_coli_genome	19400	20970	Strict
E_coli_genome	28905	30070	Strict
E_coli_genome	41640	42690	Strict
E_coli_genome	83500	84665	Strict
E_coli_genome	121115	122595	Strict
E_coli_genome	223075	224710	Strict
E_coli_genome	236380	239530	Strict
E_coli_genome	245270	247710	Strict
E_coli_genome	251425	253155	Strict
E_coli_genome	257525	259040	Strict
E_coli_genome	279180	280330	Strict
E_coli_genome	310395	312570	Strict
E_coli_genome	312760	318955	Strict
E_coli_genome	320685	321920	Strict
E_coli_genome	324275	325660	Strict
E_coli_genome	330945	333160	Strict
E_coli_genome	335925	337010	Strict
E_coli_genome	343520	346065	Strict
E_coli_genome	380445	383235	Strict
E_coli_genome	383950	385455	Strict
E_coli_genome	391530	393015	Strict
E_coli_genome	400800	402370	Strict
E_coli_genome	451530	452900	Strict
E_coli_genome	515630	517185	Strict
E_coli_genome	522370	523520	Strict
E_coli_genome	525945	529800	Strict
E_coli_genome	557680	560315	Strict
E_coli_genome	607095	609955	Strict
E_coli_genome	636275	639200	Strict
E_coli_genome	651415	652575	Strict
E_coli_genome	655825	657925	Strict
E_coli_genome	660920	661980	Strict
E_coli_genome	675920	677275	Strict
E_coli_genome	687745	689255	Strict
E_coli_genome	707600	708635	Strict
E_coli_genome	728480	729850	Strict
E_coli_genome	732160	739215	Strict
E_coli_genome	752345	753395	Strict
E_coli_genome	770135	771515	Strict
E_coli_genome	848600	850260	Strict
E_coli_genome	872375	875095	Strict
E_coli_genome	886905	888125	Strict
E_coli_genome	893150	894345	Strict
E_coli_genome	953990	955205	Strict
E_coli_genome	996870	998370	Strict
E_coli_genome	1005140	1006375	Strict
E_coli_genome	1049740	1052120	Strict
E_coli_genome	1063525	1065795	Strict
E_coli_genome	1067260	1068790	Strict
E_coli_genome	1090985	1096955	Strict
E_coli_genome	1102015	1104610	Strict
E_coli_genome	1180555	1181595	Strict
E_coli_genome	1213900	1221330	Strict
E_coli_genome	1229260	1230845	Strict
E_coli_genome	1255640	1257145	Strict
E_coli_genome	1299035	1301245	Strict
E_coli_genome	1314435	1316700	Strict
E_coli_genome	1334530	1335925	Strict
E_coli_genome	1395170	1397550	Strict
E_coli_genome	1467665	1471090	Strict
E_coli_genome	1477615	1479010	Strict
E_coli_genome	1525480	1528185	Strict
E_coli_genome	1529600	1533090	Strict
E_coli_genome	1542140	1547765	Strict
E_coli_genome	1555605	1556865	Strict
E_coli_genome	1571675	1572870	Strict
E_coli_genome	1578990	1580420	Strict
E_coli_genome	1582080	1584520	Strict
E_coli_genome	1586220	1587545	Strict
E_coli_genome	1589250	1590610	Strict
E_coli_genome	1597760	1598865	Strict
E_coli_genome	1615565	1616865	Strict
E_coli_genome	1672945	1674160	Strict
E_coli_genome	1692225	1693295	Strict
E_coli_genome	1711530	1713110	Strict
E_coli_genome	1733480	1735460	Strict
E_coli_genome	1791155	1792440	Strict
E_coli_genome	1802680	1806840	Strict
E_coli_genome	1812170	1813895	Strict
E_coli_genome	1820675	1822430	Strict
E_coli_genome	1869495	1872385	Strict
E_coli_genome	1893490	1895035	Strict
E_coli_genome	1907515	1908565	Strict
E_coli_genome	1945470	1946870	Strict
E_coli_genome	1957475	1958655	Strict
E_coli_genome	1977180	1980475	Strict
E_coli_genome	2010880	2012745	Strict
E_coli_genome	2032915	2034355	Strict
E_coli_genome	2056325	2058875	Strict
E_coli_genome	2099055	2100185	Strict
E_coli_genome	2101460	2112130	Strict
E_coli_genome	2128400	2130720	Strict
E_coli_genome	2137020	2138080	Strict
E_coli_genome	2167625	2168990	Strict
E_coli_genome	2169780	2171730	Strict
E_coli_genome	2187020	2188615	Strict
E_coli_genome	2189670	2192670	Strict
E_coli_genome	2228340	2229780	Strict
E_coli_genome	2233205	2234650	Strict
E_coli_genome	2288150	2290545	Strict
E_coli_genome	2303185	2304210	Strict
E_coli_genome	2343270	2344900	Strict
E_coli_genome	2381665	2384610	Strict
E_coli_genome	2385240	2389315	Strict
E_coli_genome	2406840	2407910	Strict
E_coli_genome	2455165	2456440	Strict
E_coli_genome	2462540	2464520	Strict
E_coli_genome	2480885	2482320	Strict
E_coli_genome	2482545	2487340	Strict
E_coli_genome	2492825	2494135	Strict
E_coli_genome	2515020	2516045	Strict
E_coli_genome	2625010	2626050	Strict
E_coli_genome	2627955	2630620	Strict
E_coli_genome	2652775	2655175	Strict
E_coli_genome	2782165	2789135	Strict
E_coli_genome	2797255	2799260	Strict
E_coli_genome	2803825	2805570	Strict
E_coli_genome	2859315	2860955	Strict
E_coli_genome	2886240	2888000	Strict
E_coli_genome	2898955	2900220	Strict
E_coli_genome	2903340	2904970	Strict
E_coli_genome	2905300	2906450	Strict
E_coli_genome	2933890	2934910	Strict
E_coli_genome	2975705	2977100	Strict
E_coli_genome	2985535	2996910	Strict
E_coli_genome	2997145	2998295	Strict
E_coli_genome	3004755	3006420	Strict
E_coli_genome	3015305	3016435	Strict
E_coli_genome	3078470	3079920	Strict
E_coli_genome	3118695	3120110	Strict
E_coli_genome	3171575	3172940	Strict
E_coli_genome	3184180	3186630	Strict
E_coli_genome	3186860	3193315	Strict
E_coli_genome	3205195	3206605	Strict
E_coli_genome	3252185	3253565	Strict
E_coli_genome	3264830	3270415	Strict
E_coli_genome	3274535	3275600	Strict
E_coli_genome	3360445	3363365	Strict
E_coli_genome	3413020	3414205	Strict
E_coli_genome	3417925	3419275	Strict
E_coli_genome	3454940	3456180	Strict
E_coli_genome	3469225	3470735	Strict
E_coli_genome	3476170	3477670	Strict
E_coli_genome	3498555	3500100	Strict
E_coli_genome	3581420	3585305	Strict
E_coli_genome	3597275	3598925	Strict
E_coli_genome	3603245	3604530	Strict
E_coli_genome	3621255	3625835	Strict
E_coli_genome	3630210	3636400	Strict
E_coli_genome	3650390	3652490	Strict
E_coli_genome	3652705	3659375	Strict
E_coli_genome	3663470	3668570	Strict
E_coli_genome	3671600	3672620	Strict
E_coli_genome	3673915	3675130	Strict
E_coli_genome	3684140	3685210	Strict
E_coli_genome	3721375	3722585	Strict
E_coli_genome	3751220	3752550	Strict
E_coli_genome	3753850	3755090	Strict
E_coli_genome	3764760	3770290	Strict
E_coli_genome	3788905	3790515	Strict
E_coli_genome	3791955	3793955	Strict
E_coli_genome	3796635	3808715	Strict
E_coli_genome	3836090	3837445	Strict
E_coli_genome	3890875	3892170	Strict
E_coli_genome	4002180	4004175	Strict
E_coli_genome	4078045	4081075	Strict
E_coli_genome	4086720	4087940	Strict
E_coli_genome	4101005	4102120	Strict
E_coli_genome	4165775	4166910	Strict
E_coli_genome	4189560	4191090	Strict
E_coli_genome	4215010	4216070	Strict
E_coli_genome	4218770	4222935	Strict
E_coli_genome	4241455	4242700	Strict
E_coli_genome	4250130	4252375	Strict
E_coli_genome	4258850	4261830	Strict
E_coli_genome	4266245	4270370	Strict
E_coli_genome	4281435	4283460	Strict
E_coli_genome	4311285	4312600	Strict
E_coli_genome	4326420	4327545	Strict
E_coli_genome	4351895	4353295	Strict
E_coli_genome	4359435	4361410	Strict
E_coli_genome	4368015	4369545	Strict
E_coli_genome	4409715	4410740	Strict
E_coli_genome	4411325	4412385	Strict
E_coli_genome	4426815	4428360	Strict
E_coli_genome	4437280	4439620	Strict
E_coli_genome	4473840	4477610	Strict
E_coli_genome	4477955	4481200	Strict
E_coli_genome	4494080	4495175	Strict
E_coli_genome	4501875	4507780	Strict
E_coli_genome	4524730	4526360	Strict
E_coli_genome	4538190	4542290	Strict
E_coli_genome	4542330	4543730	Strict
E_coli_genome	4555060	4557075	Strict
E_coli_genome	4571450	4572910	Strict
E_coli_genome	4576555	4581685	Strict
E_coli_genome	4602665	4604140	Strict
